# Supplementary material for: Differences in birch tar composition are explained by adhesive function in the central European Iron Age
Source: PLoS One. 2024 Apr 3;19(4):e0301103. doi: 10.1371/journal.pone.0301103 (PMC10990240; doi:10.1371/journal.pone.0301103)
Supplement: S1 Table — (XLSX) [file pone.0301103.s008.xlsx]

## Sheet: Tabelle1
Sample ID	Site	Town	Chronology	Archaeological context	Sample category	Result	Suberic acid	Alezaic acid	Myristic acid	Sebacic acid	Pentadecanoic acid	Palmitic acid	Margaric acid	Oleic acid	Stearic acid	Nonadecanoic acid	Arachidic acid	Heneicosylic acid	Behenic acid	Lignoceric acid	Cerotic acid	Octadecanedioic acid	Lupa-2,20(29)-diene	Cholesterol	Lupa-2,20(29)-dien-28-ol	Allobetul-2-ene	Lupenone	Lupeol	28-oxo-allobetul-2-ene	Betulone	Betulin	Oleanoic/ursolic acid?	3-oxoallobetulane	Allobetulin	n-heneicosane	n-tricosane	n-pentacosane	n-heptacosane	n-nonacosane	n-hentriacontane	1-tetracosanol	1-hexacosanol	1-octacosanol	1-triacontanol	1-dotriacontanol	1-tetratriacontanol	Tetracosanyl palmitate C40	Hexacosanyl palmitate C42	Octacosanyl palmitate C44
							D8	D9	C14:0	D10	C15:0	C16:0	C17:0	C18:1	C18:0	C19:0	C20:0	C21:0	C22:0	C24:0	C26:0	D18													n-C21	n-C23	n-C25	n-C27	n-C29	n-C31	C24	C26	C28	C30	C32	C34
TK8277	Les Auges	Sarry	La Tène B1a	Grave 346, n° 5	Decoration	Beeswax																															x	x	x	x	x	x	x	x	x	x	x	x	x
MR2600	Les Auges	Sarry	La Tène A2-B1a	Grave 384, n° 1	Repair	Birch tar						x			x			x	x			x	x		x	x	x	x	x	x	x	x		x
MR2601	Les Moncheux	Val de Vesle	La Tène A2	Grave 123, n° 5	Repair	Birch tar						x			x	x	x	x	x			x	x		x	x	x	x	x	x	x		x	x
MR2602	Les Moncheux	Val de Vesle	La Tène A2	Grave 142, n° 3	Repair	Birch tar						x			x				x			x	x		x		x	x	x	x	x			x
MR2603	Le Chemin de La Terrière	Auve	La Tène B1(a)	Grave 103, n° 10	Repair	Birch tar						x			x				x			x	x		x	x	x	x	x	x	x			x
MR2605	Les Robogniers	Vrigny	La Tène A2	Grave 123, probably with n° 5	Lump (possibly repair)	Birch tar						x			x				x			x	x		x	x	x	x	x	x	x			x
MR2606	Les Robogniers	Vrigny	La Tène A2	Grave 123, n° 5	Repair	Birch tar						x			x		x	x	x			x	x		x	x	x	x	x	x	x			x
TK8223	Camp d'Attila	La Cheppe	La Tène D2b	Cellar 157, with sherd of n° 3420	Undefined	Birch tar						x			x		x	x	x			x	x		x	x	x	x	x	x	x		x	x
TK8225B	Les Mazains	L'Épine	La Tène B1b-B2a	Grave 1014, n° 131	Repair	Birch tar		x	x			x			x			x	x	x			x		x	x	x	x	x	x	x			x
TK8229B	La Warde	Acy-Romance	La Tène D1a/D1b	Pit 72501, semi-fine bowl	Repair	Birch tar						x			x										x	x				x	x
TK8231	La Warde	Acy-Romance	La Tène C2-D1a	Silo 114530, n° 8	Content	Birch tar						x			x										x			x			x
TK8232	Camp d'Attila	La Cheppe	La Tène D2	Pit 145, n° 3214	Surface treatment	Birch tar						x			x										x	x
TK8233	Camp d'Attila	La Cheppe	La Tène D2a	Pit 159, n° 3448	Surface treatment	Birch tar						x			x								x		x	x	x	x			x			x
TK8234	Camp d'Attila	La Cheppe	La Tène D2a	Pit 159, n° 3457	Surface treatment	Birch tar						x			x		x		x				x		x	x	x	x	x	x	x			x
TK8235	Camp d'Attila	La Cheppe	La Tène D2	Pit 38/132, n° 3121	Surface treatment	Birch tar						x			x		x	x	x				x		x	x	x	x	x	x	x			x
TK8236	Camp d'Attila	La Cheppe	La Tène D2a	Pit 159, n° 3450	Surface treatment	Birch tar						x			x										x	x					x
TK8238	Proche l'Église	Ruvigny	La Tène B1a	Silo 1204, n° 3001	Repair (possibly content)	Birch tar						x			x		x	x	x				x		x	x	x	x	x	x	x		x	x
TK8239	Proche l'Église	Ruvigny	La Tène B1a	Silo 1204, n° 3007	Surface treatment	Birch tar						x			x								x		x	x	x	x	x	x	x			x
TK8240	Champ Pertaille	La Veuve	La Tène A2-B1a	Silo 3033, n° 3291	Repair	Birch tar						x			x			x	x			x	x		x	x	x	x	x	x	x			x
TK8242	Le Champ Potet	Châtres	La Tène B2-C1	Funeray pit 6, n° 4	Repair	Birch tar						x			x			x	x				x		x	x	x	x	x	x	x		x	x
TK8245	Camp d'Attila	La Cheppe	La Tène D2	Pit 24 - La Tène D2	Lump	Birch tar						x			x				x				x		x	x	x	x	x	x	x		x	x
TK8246	Camp d'Attila	La Cheppe	La Tène D2	Cellar 39 - La Tène D2	Lump	Birch tar						x			x		x	x	x				x		x	x	x	x	x	x	x		x	x
TK8247	Camp d'Attila	La Cheppe	La Tène D2	Pit 37 - La Tène D2	Lump	Birch tar						x			x				x			x	x		x	x	x	x	x	x	x		x	x
TK8249	Camp d'Attila	La Cheppe	La Tène D2a	Pit 28 - La Tène D2a	Lump	Birch tar						x			x				x				x		x	x	x	x	x	x	x		x	x
TK8250A	Camp d'Attila	La Cheppe	La Tène D2a	Pit 28 - La Tène D2a	Lump	Birch tar						x			x		x	x	x			x	x		x	x	x	x	x	x	x		x	x
TK8250B	Camp d'Attila	La Cheppe	La Tène D2a	Pit 28 - La Tène D2a	Lump	Birch tar						x			x		x	x	x			x	x		x	x	x	x	x	x	x		x	x
TK8250F	Camp d'Attila	La Cheppe	La Tène D2a	Pit 28 - La Tène D2a	Lump	Birch tar						x			x		x	x	x			x	x		x	x	x	x	x	x	x		x	x
TK8250K	Camp d'Attila	La Cheppe	La Tène D2a	Pit 28 - La Tène D2a	Lump	Birch tar	x	x	x	x		x			x		x	x	x			x	x		x	x	x	x	x	x	x		x	x
TK8250T	Camp d'Attila	La Cheppe	La Tène D2a	Pit 28 - La Tène D2a	Lump	Birch tar		x	x			x			x		x		x			x	x		x	x	x	x	x	x	x		x	x
TK8251A	Camp d'Attila	La Cheppe	La Tène D2a	Pit 28 - La Tène D2a	Lump	Birch tar	x	x	x	x		x	x		x	x	x		x			x	x		x	x	x	x	x	x	x		x	x
TK8251G	Camp d'Attila	La Cheppe	La Tène D2a	Pit 28 - La Tène D2a	Lump	Birch tar	x	x	x	x		x			x	x	x	x	x			x	x		x	x	x	x	x	x	x		x	x
TK8251H	Camp d'Attila	La Cheppe	La Tène D2a	Pit 28 - La Tène D2a	Lump	Birch tar	x	x	x	x		x	x		x	x	x	x	x			x	x		x	x	x	x	x	x	x		x	x
TK8251I	Camp d'Attila	La Cheppe	La Tène D2a	Pit 28 - La Tène D2a	Lump	Birch tar	x	x	x	x		x	x		x	x	x	x	x			x	x		x	x	x	x	x	x	x		x	x
TK8251N	Camp d'Attila	La Cheppe	La Tène D2a	Pit 28 - La Tène D2a	Lump	Birch tar						x			x	x	x	x	x			x	x		x	x	x	x	x	x	x		x	x
TK8251P	Camp d'Attila	La Cheppe	La Tène D2a	Pit 28 - La Tène D2a	Lump	Birch tar	x	x	x	x		x			x	x	x	x	x			x	x		x	x	x	x	x	x	x		x	x
TK8251R	Camp d'Attila	La Cheppe	La Tène D2a	Pit 28 - La Tène D2a	Lump	Birch tar		x	x	x	x	x	x		x	x	x	x	x			x	x		x	x			x				x
TK8255	Camp d'Attila	La Cheppe	La Tène D2b	Cellar 157, n° 3654	Surface treatment	Birch tar						x		x	x								x	x	x	x	x	x	x	x	x			x
TK8256	Camp d'Attila	La Cheppe	La Tène D2b	Cellar 157, n° 3637	Surface treatment	Birch tar						x			x																x
TK8257	Camp d'Attila	La Cheppe	La Tène D2b	Cellar 157, n° 3422	Surface treatment	Birch tar						x			x										x						x
TK8270	Camp d'Attila	La Cheppe	La Tène D2b	Cellar 157, n° 3637	Surface treatment	Birch tar						x			x				x				x	x	x	x	x	x	x	x	x			x
TK8271	Route départementale n° 530, La Vauvarée	Hermonville	La Tène D1a/D1b	Ditch 3, n° 3010	Surface treatment	Birch tar									x										x						x
TK8273	Route départementale n° 530, La Vauvarée	Hermonville	La Tène D1a/D1b	Ditch 3-3002	Repair	Birch tar						x			x								x		x	x	x	x	x	x	x			x
TK8274	Camp d'Attila	La Cheppe	La Tène D2b	Above pit 109, probably with n° 3397	Repair (possibly content)	Birch tar						x			x								x		x	x	x	x	x	x	x			x
TK8253A	Camp d'Attila	La Cheppe	La Tène D2b	Cellar 157, n° 3638	Undefined (possibly surface treatment)	Birch tar and Pinaceae resin						x			x			x	x						x						x										x		x	x
TK8241	Champ Pertaille	La Veuve	La Tène A(2)-B1a	Silo 2033, n° 3048	Repair	Birch tar/Beeswax						x			x				x				x		x	x	x	x	x	x	x			x			x	x	x	x	x	x	x	x			x	x	x
TK8222	Camp d'Attila	La Cheppe	La Tène D2b	Cellar 157, n° 3638	Content	Birch tar/Pinaceae resin/Beeswax						x		x	x								x		x		x	x	x		x			x	x	x	x	x	x	x							x	x	x
TK8275	Camp d'Attila	La Cheppe	La Tène D2(b)	Above pit 109, n° 3397	Content	Birch tar/Pinaceae resin/Beeswax		x				x			x				x	x	x		x		x		x		x		x																x	x	x
TK8221	Camp d'Attila	La Cheppe	La Tène D2	Well 21, n° 3075	Content	Birch tar/Pine resin/Beeswax						x			x					x			x		x		x	x	x	x	x		x	x				x	x	x							x	x	x
TK8253C	Camp d'Attila	La Cheppe	La Tène D2b	Cellar 157, n° 3638	Content	Birch tar/Pine resin/Beeswax		x				x			x				x	x			x		x		x	x	x	x	x		x	x					x								x	x	x
TK8254	Camp d'Attila	La Cheppe	La Tène D2b	Cellar 157, n° 3638	Content	Birch tar/Pine resin/Beeswax		x				x			x				x	x	x		x		x		x	x	x	x	x		x	x					x	x							x	x	x
TK8258	Camp d'Attila	La Cheppe	La Tène D2(a)	Pit 109, n° 3775	Repair (possibly content)	Birch tar/Pine resin/Beeswax						x			x				x	x			x			x	x	x	x	x	x		x	x				x	x	x							x	x	x
TK8259	Camp d'Attila	La Cheppe	La Tène D2(a)	Pit 109, in n° 3775	Lump (possibly content)	Birch tar/Pine resin/Beeswax	x	x		x		x			x				x	x			x			x	x	x	x	x	x			x						x							x	x	x
TK8276	Camp d'Attila	La Cheppe	La Tène D2(b)	Above pit 109, n° 3397	Surface treatment (interior)	Birch tar/Pine resin/Beeswax	x	x		x	x	x	x		x	x		x	x	x			x		x		x	x	x	x	x		x	x													x	x	x
TK8224	Camp d'Attila	La Cheppe	La Tène D2	Pit 128, n° 3242	Content	No result
TK8226	Les Sohettes et Val des Bois	Isles-sur-Suippe	LT A-B1(a)	Silo 25, n° 3098	Content	No result
TK8227	La Warde	Acy-Romance	La Tène C2-D1a	Silo 114530, n° 3	Content	No result
TK8228	La Warde	Acy-Romance	La Tène C2-D1a	Silo 114530, probably with n° 3	Content	No result
TK8229A	La Warde	Acy-Romance	La Tène D1a/D1b	Pit 72501, semi-fine bowl	Repair	No result
TK8230	Les Aclettes	Pogny	La Tène B	Grave 7, n° 2	Decoration (possibly surface treatment)	No result
TK8237	La Fosse aux Fromages	Reims	La Tène D2	Pit 1270, n° 35	Repair	No result
TK8243	ZAC de l'Ormelot	Sézanne	Hallstatt B2-B3	Pit 4010, n° 1	Content	No result
TK8244	ZAC de l'Ormelot	Sézanne	La Tène C2-D1a	Ditch 2002, n° 25	Surface treatment	No result
TK8252	Les Bouchats	Thaas	La Tène B	Silo 92, n° 3086	Content	No result
TK8253B	Camp d'Attila	La Cheppe	La Tène D2b	Cellar 157, n° 3638	Surface treatment (interior)	No result
TK8272	Route départementale n° 530, La Vauvarée	Hermonville	La Tène D1a/D1b	Ditch 3, n° 3011	Content	No result
Note:
TK8253 A B C, TK8222 and TK8254 are the same pot and hence same content
MR2605 and 2606 are the same pot
TK8276 and TK8275 are same pot
[truncated: 13 more columns]
