# Supplementary material for: Differences in birch tar composition are explained by adhesive function in the central European Iron Age
Source: PLoS One. 2024 Apr 3;19(4):e0301103. doi: 10.1371/journal.pone.0301103 (PMC10990240; doi:10.1371/journal.pone.0301103)
Supplement: S2 Table — (XLSX) [file pone.0301103.s009.xlsx]

## Sheet: Champagne_final
Sample	Function	Site	Allobetul-2-ene	28-oxo-allobetul-2-ene	3-oxoallobetulane	Allobetulin
TK8245	Lump	Camp d'Attila	0.0439837	0.014212	0.0173857	0.0147653
TK8246	Lump	Camp d'Attila	0.0694554	0.0243506	0.00983421	0.00991196
TK8247	Lump	Camp d'Attila	0.070628	0.0261122	0.0234873	0.017316
TK8249	Lump	Camp d'Attila	0.0674642	0.0451376	0.011735	0.00835936
TK8250A	Lump	Camp d'Attila	0.0665355	0.0199818	0.0216158	0.0149863
TK8250B	Lump	Camp d'Attila	0.0557144	0.0157396	0.0090443	0.0111755
TK8250F	Lump	Camp d'Attila	0.0859226	0.0309196	0.02578	0.0200714
TK8250K	Lump	Camp d'Attila	0.101455	0.020449	0.0577278	0.0476192
TK8250T	Lump	Camp d'Attila	0.0494213	0.027027	0.0136883	0.00576122
TK8251A	Lump	Camp d'Attila	0.0529262	0.032716	0.0153749	0.0160923
TK8251G	Lump	Camp d'Attila	0.0795901	0.0332163	0.0222024	0.0403154
TK8251H	Lump	Camp d'Attila	0.0728252	0.034626	0.0161751	0.0187951
TK8251I	Lump	Camp d'Attila	0.0468464	0.0262909	0.00802545	0.00568979
TK8251N	Lump	Camp d'Attila	0.045403	0.0236001	0.0102683	0.0132409
TK8251P	Lump	Camp d'Attila	0.0674087	0.0283746	0.0217229	0.036816
TK8251R	Lump	Camp d'Attila	0.0752394	0.0328681	0.00621527	0
TK8233	Surface treatment	Camp d'Attila	0.0137155	0	0	0.00852792
TK8234	Surface treatment	Camp d'Attila	0.0151682	0.00667042	0	0.00251718
TK8255	Surface treatment	Camp d'Attila	0.0245949	0.00591078	0	0.00456852
TK8270	Surface treatment	Camp d'Attila	0.0283154	0.0102169	0	0.00480151
TK8240	Repair	Champ Pertaille	0.0775916	0.0470165	0	0.0313522
TK8273	Repair	Hermonville	0.0383955	0.0116796	0	0.0304675
TK8229B	Repair	La Warde	0.0117227	0	0	0
TK8242	Repair	Le Camp Potet	0.0231956	0.00860847	0.0108394	0.0169348
MR2603	Repair	Le Chemin de La Terrière	0.0829278	0.0200801	0	0.0380057
MR2600	Repair	Les Auges	0.0696189	0.0316042	0	0.029915
TK8225B	Repair	Les Mazains	0.0462022	0.0170612	0	0.0126699
MR2601	Repair	Les Moncheux	0.0578403	0.0189986	0.0168696	0.0217115
MR2602	Repair	Les Moncheux	0.0834363	0.0302291	0	0.060052
MR2606	Lump	Les Robogniers	0.101218	0.0436213	0	0.0718109
MR2605	Repair	Les Robogniers	0.0729482	0.0292198	0	0.0459012
TK8238	Repair	Proche d'Église	0.0428903	0.0249799	0.0031512	0.0117291
TK8239	Surface treatment	Proche d'Église	0.0316076	0.0172352	0	0.0167692
