# Supplementary material for: Differences in birch tar composition are explained by adhesive function in the central European Iron Age
Source: PLoS One. 2024 Apr 3;19(4):e0301103. doi: 10.1371/journal.pone.0301103 (PMC10990240; doi:10.1371/journal.pone.0301103)
Supplement: S3 Table — (XLSX) [file pone.0301103.s010.xlsx]

## Sheet: Tabelle1
ID	Site	Country	Chronology	Birch tar function	Reference
1	Eckwersheim	France	Iron Age	Assemblage of bronze necklace	(Courel et al., 2018)
2	Heuneburg	Germany	Iron Age (Early)	Vessel content, surface coating	(Rottländer, 1985; Rageot et al., 2019)
3	Cuciurpula	France	Iron Age (Early)	Ceramic repair and lumps	(Rageot et al., 2016)
4	Vetulonia	Italy	Iron Age (Early)	Vessel decor with tin strips	(Morandi et al., 2018)
5	Grand Aunay	France	Iron Age	Ceramic repair and surface coating, vessel content and lumps	(Regert and Rolando, 2002; Regert et al., 2003)
6	Wetwang	United Kingdom	Iron Age (Middle)	Attachment of ornaments to brooch	(Stacey, 2004)
7	Langenlebarn	Austria	Iron Age	Assemblage of clay figurines	(Sauter et al., 2002)
8	Les Vairies	France	Iron Age	Lumps	(Sicard, 2017)
9	Hochberg	Austria	Iron Age (Early)	Ceramic repair	(Hayek et al., 1990)
10	Stillfried	Austria	Iron Age (Early)	Vessel content	(Hayek et al., 1990)
11	Buchsberg	Austria	Iron Age (Early)	Surface coating	(Hayek et al., 1990)
12	Argancy	France	Iron Age	Sheath decoration	(Regert and Rolando, 2002)
13	Ödenburg-Burgstall	Hungary	Iron Age	Ceramic repair	(Sauter, 1967)
14	Vincelles	France	Iron Age	Ceramic repair	(Poplin, 1971)
15	Orval	France	Iron Age	Harness decoration	(Langlois et al., 2023)
N/A	Lavansaari*	Russia	Iron Age	Caulking of wooden vessel	(Reunanen et al., 1993)
N/A	Kärsämäk*	Finland	Iron Age	Caulking of wooden vessel	(Reunanen et al., 1993)
N/A	Belogradets*	Bulgaria	Iron Age	Harness decoration	(Ribechini et al., 2011)
N/A	N/A*	Scandinavia	Iron Age	Caulking of wooden vessel	(Nordby, 2009)
*Sites that are not shown on the map because they are either located outside of the study area focus or specific site locations were not given in the publications.
References
Courel, B., Schaeffer, P., Féliu, C., Thomas, Y., Adam, P., 2018. Birch bark tar and jewellery: The case study of a necklace from the Iron Age (Eckwersheim, NE France). Journal of Archaeological Science: Reports. 20, 72–79.
Hayek, E.W.H., Krenmayr, P., Lohninger, H., 1990. Identification of Archaeological and Recent Wood Tar Pitches Using Gas Chromatography/Mass Spectrometry and Pattern Recognition. Analytical Chemistry. 62, 2038–2043.
Langlois, J., Rageot, M., Regert, M., 2023. Approche archéométrique des harnais. In: Lepaumier, H. (Ed.), Environnement Archéologique d’une Tombe à Char. Édition Presses universitaires de Rennes, pp. 232–235.
Morandi, L.F., Porta, S.N., Ribechini, E., 2018. Evidence for Birch Bark Tar Use as an Adhesive and Decorative Element in Early Iron Age Central Italy: Technological and Socio-Economic Implications. Archaeometry. 60, 1077–1087.
Nordby, C.C., 2009. Continuity or change? The use and function of birch bark tar in Norwegian Early Iron Age grave contexts. In: Holting It All Together. Ancient and Modern Approaches to Joining, Repair and Consolidation. pp. 54–60.
Poplin, F., 1971. Présentation d’un vase de La Tène réparé (à l’époque) au brai de bouleau. Panorama technologie, géographique et chronologique de cette production. Bulletin de la Société Préhistorique française. tome 68, 161–170.
Rageot, M., Mötsch, A., Schorer, B., Gutekunst, A., Patrizi, G., Zerrer, M., Cafisso, S., Fries-Knoblach, J., Hansen, L., Tarpini, R., Krausse, D., Hoppe, T., Stockhammer, P.W., Spiteri, C., 2019. The dynamics of Early Celtic consumption practices: A case study of the pottery from the Heuneburg. PLOS ONE. 14, e0222991.
Rageot, M., Pêche-Quilichini, K., Py, V., Filippi, J.-J., Fernandez, X., Regert, M., 2016. Exploitation of Beehive Products, Plant Exudates and Tars in Corsica During the Early Iron Age. Archaeometry. 58, 315–332.
Regert, M., Rolando, C., 2002. Identification of Archaeological Adhesives Using Direct Inlet Electron Ionization Mass Spectrometry. Analytical chemistry. 74, 965–75.
Regert, M., Vacher, S., Moulherat, C., Decavallas, O., 2003. Adhesive Production and Pottery Function During the Iron Age at the Site of Grand Aunay (Sarthe, France)*. Archaeometry. 45, 101–120.
Reunanen, M., Holmbom, B., Edgren, T., 1993. Analysis of Archaeological Birch Bark Pitches. Holzforschung. 47, 175–177.
Ribechini, E., Bacchiocchi, M., Deviese, T., Colombini, M.P., 2011. Analytical pyrolysis with in situ thermally assisted derivatisation, Py(HMDS)-GC/MS, for the chemical characterization of archaeological birch bark tar. Journal of Analytical and Applied Pyrolysis. 91, 219–223.
Rottländer, R.C.A., 1985. Chemische Untersuchungen an keramischen Funden von der Heuneburg, Gemeinde Herbertingen, Kreis Sigmaringen ( No. 10), Fundberichte aus Baden-Württemberg.
Sauter, F., 1967. Chemische Untersuchung von Harzüberzügen auf hallstattzeitlicher Keramik. Archaeologia Austriaca. 41, 25–36.
Sauter, F., Graf, A., Hametner, C., Froehlich, J., Neugebauer, J.-W., Preinfalk, F., 2002. Studies in organic archaeometry IV 1 : analysis of an organic agglutinant used to fix Iron-age clay figurines to their base. ARKIVOC. 2002.
Sicard, S., 2017. “Pains” de brai de bouleau. Archéopages. De la terre au pot. 45, 138–139.
Stacey, R., 2004. Evidence for use of birch-bark tar from Iron Age Britain. The newsletter of the prehistoric society. Number 47.
